# Supplementary material for: Telerehabilitation for Fall Prevention in Saudi Arabia: Readiness and Predictors Among Physical Therapists
Source: J Clin Med. 2025 Nov 4;14(21):7838. doi: 10.3390/jcm14217838 (PMC12608178; doi:10.3390/jcm14217838)
Supplement: Supplementary file 1 [file jcm-14-07838-s001.zip]

Archive with 1 entries (1 files):
- jcm-3943798-supplementary.pdf
